# Supplementary material for: Vertical contact forces affect vibration perception in human hairy skin
Source: PeerJ. 2023 Sep 4;11:e15952. doi: 10.7717/peerj.15952 (PMC10484200; doi:10.7717/peerj.15952)
Supplement: Supplemental Information 1 — Mean ± standard deviation (SD) anthropometric data for all participants, females, and males. [file peerj-11-15952-s001.xlsx]

## Sheet: Anthropometric data
Participant #	Age (yrs)	Height (cm)	Mass (kg)	Gender
1	21	178	72	m
2	26	169	79	f
3	22	166	65	f
5	22	167	65	f
6	21	178	67	m
7	21	178	64	f
8	22	172	66	f
9	27	178	87	f
10	26	167	80	f
11	20	171	58	f
12	23	167	58	f
13	25	178	83	m
14	22	191	76	m
15	20	165	59	f
16	22	182	80	f
17	20	170	75	m
18	25	183	70	m
19	22	193	82	m
20	22	169	56	f
21	20	195	80	m
22	24	167	68	m
23	22	184	80	m
25	23	176	73	m
26	22	186	83	m
27	22	173	78	m
28	23	163	49	f
29	22	193	87	m
30	22	176	70	m
31	22	189	80	m
32	21	188	71	f
33	27	188	85	m
34	22	160	85	f
35	24	170	67	f
36	25	170	70	f
37	25	162	62	f
38	25	182	90	m
39	26	188	86	m
40	23	166	71	f
41	24	180	80	f
42	26	172	85	m
Mean	22.975	176.25	73.55	f=female
SD	2.00624	9.63634	10.0536	m=male
