# Supplementary material for: Vertical contact forces affect vibration perception in human hairy skin
Source: PeerJ. 2023 Sep 4;11:e15952. doi: 10.7717/peerj.15952 (PMC10484200; doi:10.7717/peerj.15952)
Supplement: Supplemental Information 2 — Mean vibration perception thresholds (VPTs) are presented for each force level and anatomical location. Data is shown for all 40 participants. [file peerj-11-15952-s002.xlsx]

## Sheet: Tabelle1
Location	Sternum			LowBack			MidSide			Deltoid
Vertical force (N)	0.6	2.4	4.8	0.6	2.4	4.8	0.6	2.4	4.8	0.6	2.4	4.8
Participant	Mean vibration perception thresholds (µm)
1	14.35	12.924	8.206	24.42	25.064	23.853	11.916	6.994	10.455	30.398	15.916	12.764
2	18.921	9.272	9.528	40.247	41.264	25.566	25.242	12.101	10.398	41.692	5.602	5.697
3	11.045	7.286	6.364	20.317	21.284	20.447	24.84	10.93	9.58	28.648	14.223	10.9
4	12.159	9.688	7.236	37.353	21.439	14.157	20.733	12.721	10.06	7.074	9.589	9.222
5	9.845	6.051	9.36	27.362	15.615	14.867	19.131	7.138	6.127	38.308	41.534	28.062
6	6.733	7.676	7.575	25.879	28.223	17.865	11.956	8.36	10.116	31.021	13.005	13.434
7	76.591	13.621	12.187	43.434	39.554	25.809	31.834	18.874	10.716	45.867	18.758	9.647
8	15.903	8.953	14.276	30.341	24.958	22.587	31.28	11.605	11.275	31.091	14.074	16.525
9	8.604		9.311	21.56	17.371	14.793	27.374	23.205	16.044	31.25	16.097	11.243
10	12.331	6.421	5.756	27.264	18.849	11.659	33.001	14.393	8.97	21.915	17.916	17.631
11	17.069	8.223	7.499	30.409	21.8	10.726	12.898	10.605	7.221	41.849	20.403	14.797
12	11.02	8.08	7.306	28.556	27.493	24.009	25.547	10.343	7.779	33.343	21.793	14.78
13	8.578	12.873	10.618	41.585	33.994	25.395	20.61	10.789	9.249	33.607	17.034	17.848
14	10.134	10.737	6.567	9.369	10.827	6.694	27.699	17.707	6.68	15.303	14.403	11.549
15	41.584	14.472	7.353	23.442	24.808	26.119	29.65	19.584	10.602	47.275	40.903	30.611
16	11.519	7.758	6.475	14.76	25.776	18.85	58.44	13.799	8.919	59.301	12.372	9.933
17	5.393	4.174	3.442	22.124	8.84	5.444	17.294	5.581	5.947	23.825	10.866	7.711
18	16.315	10.924	10.881	27.448	17.402	19.56	39.819	20.799	11.447	18.831	13.509	12.065
19	22.133	8.409	7.18	32.671	30.403	14.369	17.396	12.473	11.083	52.804	20.6	15.238
20	67.297	15.741	14.101	150.986	64.464	35.026	57.098	9.99	12.608	46.587	52.988	13.594
21	37.077	22.478	12.106	42.792	19.234	18.833	27.798	19.087	17.259	42.227	19.138	19.986
22	12.319	6.327	12.467	24.819	8.328	11.31	18.889	20.055	12.544	29.706	27.059	17.72
23	14.57	5.5	5.508	4.476	14.349	20.524	58.072	18.502	16.335	38.749	38.822	17.991
24	12.143	11.183	9.525	26.531	20.882	15.527	41.873	21.122	10.754	28.674	15.87	11.142
25	20.597	23.519	12.804	25.427	19.337	23.269	31.777	36.756	20.932	42.074	32.174	27.936
26	10.817	8.753	7.899	48.434	18.136	15.268	24.342	8.769	13.566	49.785	34.357	25.516
27	42.682	15.053	7.732	25.76	19.515	16.756	26.078	20.175	16.737	39.924	15.132	14.146
28	5.114	6.742	5.968	11.521	14.339	6.835	7.712	6.236	5.828	29.965	11.827	7.235
29	33.248	9.771	7.479	33.546	30.867	26.73	66.085	13.243	9.905	60.673	42.773	33.728
30	6.703	9.106	7.222	24.225	9.175	8.035	24.902	23.345	9.178	16.836	9.885	7.402
31	23.452	7.218	8.602	44.637	31.779	28.611	64.461	31.173	20.617	66.83	32.772	28.134
32	37.953	12.664	5.942	51.312	15.111	13.354	51.609	18.763	15.103	40.1	26.535	24.796
33	10.314	5.001	5.804	33.671	27.196	10.736	31.16	7.405	6.555	20.153	5.91	3.437
34	30.349	18.027	8.934	21.644	21.323	19.7415	46.135	25.273	12.591	46.947	7.765	7.284
35	20.69	6.068	5.278	10.551	4.91	8.402	18.397	9.976	10.285	23.74	18.615	9.927
36	18.063	6.903	5.118	34.147	24.642	17.59	47.422	24.794	18.853	27.684	9.736	5.942
37	13.501	4.645	3.889	25.951	22.503	13.209	20.993	15.353	11.198	26.096	18.621	10.134
38	13.377	11.208	8.399	18.421	16.814	12.651	35.547	17.922	14.232	19.089	13.839	10.983
39	52.744	14.283	12.957	23.134	20.148	19.144	41.087	14.962	10.248	29.707	18.112	8.594
40	21.701	9.02	13.244	43.094	14.588	17.41	72.441	27.364	24.551	27.237	12.611	10.364
Median	14.46	9.02	7.6535	26.8975	21.083	17.5	27.7485	14.6775	10.659	31.1705	16.5655	12.4145
Median Absolute Deviation	7.9	3.4	2.6	9.2	7.6	7.3	13	7	2.8	13.5	6.1	5.9
Mean	20.8735	10.1731	8.45245	31.3405	22.3151	17.5433	32.5135	15.9566	11.8137	34.6546	20.0784	14.6412
Standard Deviation	16.3849	4.48755	2.82462	22.1778	10.5414	6.75194	16.3008	7.16514	4.3515	13.0974	11.2479	7.49406
